# Supplementary material for: Glycolysis Aids in Human Lens Epithelial Cells’ Adaptation to Hypoxia
Source: Antioxidants (Basel). 2023 Jun 19;12(6):1304. doi: 10.3390/antiox12061304 (PMC10295312; doi:10.3390/antiox12061304)
Supplement: Supplementary file 1 [file antioxidants-12-01304-s001.zip]

Archive with 1 entries (1 files):
- antioxidants-2366565-supplementary.pdf
